# Supplementary material for: Increasing prediction accuracy of pathogenic staging by sample augmentation with a GAN
Source: PLoS One. 2021 Apr 27;16(4):e0250458. doi: 10.1371/journal.pone.0250458 (PMC8078779; doi:10.1371/journal.pone.0250458)
Supplement: S1 Table — (XLSX) [file pone.0250458.s001.xlsx]

## Sheet: Table S1
S1 Table. List of genes used for sample augmentation for each cancer
BRCA	HNSC	KIRC	KIRP	READ	STAD	THCA	LUAD
ABCA2	MARCH4	AAR2	A2M	AASDH	ABCB5	ABCA3	A2M
ABCG1	MARCH5	AATK	A2ML1	ABCA6	ABCC2	ABCC2	ABLIM2
ABHD1	SEPT9	ABCA13	AASS	ABCC1	ACAN	ABL1	ACADSB
ABTB2	ABCC3	ABCA7	ABCC1	ABCD2	ACSL5	ABL2	ACTR2
ACAP2	ABCG8	ABCB8	ABCC5	ABCF1	ACVR1B	ABR	ACTRT3
ACOX2	ABHD15	ABCC10	ABCC6	ABLIM1	ADAM15	ACACB	ADAM19
ACTRT3	ACE	ABHD2	ABT1	ABLIM3	ADAM28	ACAD11	ADAM2
ADAMTS2	ACOT4	ACAP1	ACADL	ACAT2	ADAM7	ACAD9	ADAMTS13
ADAMTS20	ACSBG1	ACAT1	ACCS	ACHE	ADAMTS8	ACD	ADAMTS3
ADAMTS7	ACTL9	ACOT1	ACSF3	ACOX3	ADRA1B	ACIN1	ADCY8
ADH7	ACVR1B	ACOX3	ACTR1B	ADAD1	AEBP1	ACTL6B	AFAP1L2
AFF1	ACYP1	ACSBG1	ADAM18	ADAM18	AHNAK2	ADAM21	AFF1
AGGF1	ADM2	ACSF2	ADAM23	ADAM19	AK3	ADAMTS6	AHNAK2
AGTPBP1	ADSL	ACTBL2	ADAM28	ADAMTS16	AKAP12	ADAMTSL2	AKAP1
AKT1	AES	ACTR6	ADAMTS20	ADAMTS20	ALS2CL	ADH4	AKAP12
AMDHD1	AGAP5	ADAM33	ADGB	ADAMTSL1	AMER3	ADH7	ALDH3B1
AMELX	AGRN	ADH1B	AEBP2	ADAMTSL3	ANKRD36	ADM	ALG9
AMER3	AHNAK	AFF3	AFAP1L1	ADGB	ANO2	ADPGK	ALX1
AMY1A	AK4	AGGF1	AFF1	ADRB3	ANO3	AFM	ALX4
ANKHD1-EIF4EBP3	AKAP14	AGRN	AGL	ADRBK2	ANO4	AGA	AMER3
AOC1	AMIGO2	AGXT2	AGR3	AFAP1	ANPEP	AGFG1	AMPH
APCDD1	ANO9	AHCTF1	AHNAK2	AGAP2	APBB2	AGO2	AMY2B
APOOL	ANXA6	AHNAK2	AKAP10	AGBL1	APC	AGR2	ANK1
APPL2	AP2A2	AHRR	AMDHD2	AHNAK	APOB	AHNAK	ANK2
ARFGAP3	APMAP	AIDA	ANAPC5	AHNAK2	ARAP1	AJAP1	ANKRA2
ARHGAP26	APOA1BP	AKAP4	ANKRD11	AKAP8L	ARHGAP24	AKAP11	ANKS6
ARHGEF2	APOL1	ALDOB	AP3B1	AKNAD1	ARID1A	AKAP4	AQP12B
ARHGEF37	AQP7	ALK	APBB2	AKR1E2	ARL13B	AKAP6	ARFGEF2
ARMCX5	AQR	ALKBH5	APLP2	ALDH1L1	ARVCF	AKT1	ARFIP2
ASB7	ARFGEF1	AMOT	APOL6	ALMS1	ASGR1	AKT2	ARL15
ASXL1	ARHGEF15	ANKAR	APOLD1	AMY2B	ASIC3	ALG13	ARSJ
ATG9A	ARHGEF18	ANKRD34A	AQP6	ANK1	ASNSD1	ALK	ASB10
ATP8B4	ARL2BP	ANKS1B	ARAP3	ANK2	ASTN2	ALPK1	ATR
ATP9A	ARMC3	ANKS3	ARHGEF6	ANKFN1	ATG12	ANAPC2	ATRX
AURKAIP1	ARSI	ANXA13	ARID2	ANKRD11	ATN1	ANGPT4	B3GNT5
B4GALT3	ARVCF	AP4E1	ARMCX5	ANKRD17	ATP10A	ANK1	BCAP29
BAIAP3	ASB15	AQR	ARRDC3	ANKRD30A	ATP12A	ANK2	BCHE
BCL2	ASMT	ARHGAP26	ASAP2	ANKRD42	ATP6AP1	ANKAR	BCL11B
BCL9L	ASPSCR1	ARHGAP29	ASB10	ANO4	AXL	ANKRD11	BEND3
BMPR1B	ATAD5	ARHGAP31	ASB4	AP2A1	BICD1	ANKRD30B	BIRC6
BRPF3	ATE1	ARHGAP35	ASH2L	AP3D1	BPIFB6	ANTXR2	C11orf71
BSPH1	ATP2B2	ARHGEF18	ASIC4	APBB1	BROX	AP3B1	C16orf89
C11orf24	ATP2B4	ARHGEF28	ASXL3	APC	BRPF1	AP3M1	C3orf20
C1orf146	ATP8A1	ARHGEF7	ATE1	APEH	BRWD3	APBB1	C7orf57
C1orf216	ATP8B3	ARID4A	ATM	APP	C15orf26	APOB	CCBL1
C9	BACE2	ARPP19	ATP10D	ARAP3	C1RL	APOBR	CCDC108
CAPN15	BAG6	ASB6	ATP1A4	ARFGEF1	C21orf59	APOL5	CCDC125
CARD10	BCAP31	ASCC3	ATP6V1A	ARHGAP22	C3	AQP4	CCDC62
CCDC155	BCORL1	ASTN2	ATXN7	ARHGAP5	CACNA1I	AQP9	CCL15
CCDC42	BEND7	ASXL1	AVIL	ARHGEF3	CACNA2D2	ARFGEF1	CD53
CCNY	BMP6	ATAD1	AXDND1	ARHGEF4	CAMTA1	ARFGEF2	CDC23
CCR3	BNIP3L	ATG9B	AZGP1	ARHGEF5	CAND2	ARHGAP32	CDH7
CD1A	BPIFB1	ATMIN	BAAT	ARMCX2	CAPN2	ARHGAP33	CDH8
CD200R1	BRF1	ATP12A	BCKDHA	ARSJ	CAT	ARHGEF10L	CDK5RAP2
CD22	BRINP3	ATP13A3	BCL2L11	ASIC2	CC2D1A	ARHGEF4	CDK7
CDADC1	BRIX1	ATXN2L	BEND4	ASPH	CCDC39	ARHGEF6	CENPN
CDH1	BSN	B3GNT8	BEST4	ASPHD2	CCNA1	ARID2	CENPQ
CDK10	BTC	B4GALT5	BFAR	ASPN	CCNB3	ARRDC3	CEPT1
CDKN1B	BTN3A2	BACH1	BHMT	ATAD5	CCPG1	ARSE	CHKB
CFHR5	C10orf62	BAP1	BIK	ATF7	CD226	ARSF	CHM
CGB5	C16orf45	BCL11B	BIRC3	ATP10A	CDC42BPB	ASB15	CIRBP
CGN	C22orf42	BDH2	BMF	ATP11A	CDC5L	ASCC3	CNN1
CHM	C3orf30	BHLHE40	BMP7	ATP12A	CDH1	ASMT	CNTNAP2
CLCNKB	C3orf58	BMP8B	BNC1	ATP13A2	CDH4	ASMTL	CNTNAP4
CLDN1	C5AR1	BMPR1B	BNIP3L	ATP2C2	CDH8	ASXL1	COA6
CLEC17A	C6orf1	C11orf16	BPNT1	ATP6V1B1	CDK13	ATG2B	COL4A5
CLEC1A	C7orf57	C14orf93	BRAF	ATP7A	CDKN2A	ATL1	COL4A6
CNR2	CALCOCO2	C15orf40	BRI3BP	ATP7B	CDS1	ATM	CRADD
COMMD7	CARD10	C17orf107	BRINP1	AUTS2	CEP128	ATP11A	CRYZL1
CPEB1	CASK	C19orf26	BRINP3	B3GALT6	CEP170	ATP1A1	CSMD3
CRIPT	CC2D2A	C3AR1	BRWD3	B4GALNT3	CHRNB3	ATP5SL	CUBN
CSH1	CCDC113	C4orf26	BUB1	BAHD1	CHRND	ATP6AP1L	CWC22
CSMD1	CCDC65	C6orf226	BUD13	BASP1	CHSY3	ATPAF2	CYTH3
CTTNBP2	CCL3	C6orf62	C10orf76	BCOR	CKAP5	ATRX	DAPP1
CUX1	CCL4L1	C7	C11orf70	BMP10	CLIC3	B3GAT1	DBT
CX3CL1	CCNJ	C8orf37	C19orf45	BRF1	CLIP2	B3GNT3	DCAF8L2
CXorf67	CCT4	CACNA1C	C1orf177	BSN	CLSTN2	BACH1	DEFA5
CYP11B1	CD48	CADM3	C20orf85	BTBD8	CMKLR1	BAD	DEFB123
DCAF7	CD93	CAGE1	C4orf26	C10orf12	CMTM6	BAG2	DHRS2
DCD	CDC25B	CALD1	C4orf3	C10orf88	CMYA5	BCAM	DISP1
DCUN1D2	CDK11B	CAMK1	C5	C10orf90	CNR1	BCAP31	DNAJC24
DDAH1	CDK19	CAMK2G	CA10	C14orf37	COL11A1	BCL2L15	DNM2
DDX51	CDK2AP2	CAND1	CACNA1B	C17orf104	COL22A1	BECN1	DSC2
DGKB	CDKN2A	CAPN3	CACNA1C	C17orf47	COL4A1	BEND4	DUS3L
DMRT3	CEBPE	CAPS2	CACNB4	C4BPA	COL5A2	BIRC6	EBP
DMWD	CES4A	CBLN1	CACNG3	C4orf33	COL6A2	BRAF	EGFR
DNAH7	CGB5	CBR4	CAD	C7orf33	COL6A3	BRCA2	EHF
DPYSL3	CGNL1	CCAR1	CADM2	C9orf41	COL7A1	BRDT	EIF3I
DSC1	CHD1	CCDC124	CAPN11	CACNA1F	CORO1B	BRINP1	EIF4G1
DSG3	CHRM4	CCDC141	CAPN9	CACNG7	CR1	BRIP1	EML5
DSTYK	CHST15	CCDC144A	CASP1	CALD1	CRISPLD1	BSPRY	EPHA3
DUSP4	CLASP2	CCDC155	CASP9	CARD11	CSMD1	BTBD16	EPHA8
DUSP6	CLC	CCDC158	CBR1	CARF	CSMD3	BTK	ERC1
E2F1	CLCN4	CCNI	CBR4	CARNS1	CSPG4	BTN2A1	FAM120C
EDA	CLEC14A	CCNJL	CCAR2	CBLB	CTNNA3	BTN3A3	FAM181A
EDEM3	CLEC4E	CCNL1	CCDC116	CCDC136	CUL7	C10orf53	FAM217A
EIF2AK3	CLN8	CD28	CCDC121	CCDC141	CUL9	C10orf71	FAM73B
EIF2B1	CNBD1	CDH7	CCDC18	CCDC155	CWF19L2	C10orf90	FAM76A
EIF3J	CNGA1	CDK2AP2	CCDC64B	CCDC158	CXCR2	C11orf58	FANCF
EIF5	CNTNAP1	CELSR2	CCL3L3	CCDC170	CXorf23	C11orf68	FANCM
EPPK1	COL18A1	CENPI	CCM2	CCDC73	CYP2A13	C11orf87	FAT3
ERAP1	COL9A1	CERS4	CCNE2	CCDC93	DCAF5	C16orf72	FBN3
FAH	COPG1	CES1	CCT4	CCKBR	DCLRE1A	C16orf86	FBXO43
FAM135A	CORO1C	CFTR	CCT5	CCNDBP1	DEFB110	C19orf44	FCGBP
FAM63A	CPLX1	CHD8	CCT8L2	CCR2	DENND3	C1QL2	FGF16
FAM81B	CRNN	CHST8	CD163	CCRN4L	DFNB31	C1orf141	FHOD1
FAM98A	CSAD	CHST9	CD248	CCSER2	DIAPH3	C1orf210	FKBP3
FBN1	CSNK1A1	CNOT1	CD2AP	CCZ1	DIDO1	C2CD3	FLG
FBXL3	CTDSP2	CNOT11	CD59	CD163	DNAH10	C2orf15	FLNA
FIGLA	CTH	CNOT2	CDC42BPA	CD180	DNAH17	C6orf15	FLNC
FILIP1L	CXorf67	COL19A1	CDC42BPG	CD1D	DNAH7	C8orf58	FLOT2
FLNC	CYC1	COL1A2	CDH12	CD1E	DNAH8	CACNB1	FOXA1
FMN1	CYP1B1	COL20A1	CDH13	CD209	DNAI2	CACNG8	FOXD4L4
FOXD4L6	CYP2C8	COL22A1	CDH23	CD300LB	DOCK1	CALR	GABRD
FST	DAG1	COL4A5	CDKN2A	CD47	DOCK2	CAND1	GALNT18
FZD3	DCUN1D5	COL4A6	CDO1	CDH22	DSCAM	CASC4	GALNT6
GAA	DDX19A	COL7A1	CDR2L	CDH23	DSG1	CASKIN2	GARS
GALNT2	DDX56	COPS2	CEACAM1	CDH4	DST	CASZ1	GATA4
GAP43	DENND4C	CORO7	CELSR1	CELSR3	DUOX2	CBFA2T2	GATM
GATA3	DGCR2	CPLX1	CFHR2	CENPJ	EBF2	CBWD1	GCM1
GDI1	DHRS9	CPXM2	CHAT	CES5A	ECM1	CCDC180	GLB1
GIMAP5	DHX58	CRY1	CHD6	CFLAR	EFNB3	CCDC30	GLRA4
GIPC3	DIAPH3	CRYGA	CHEK2	CHAMP1	EIF3C	CCDC42	GP2
GJB4	DKKL1	CRYZ	CHMP1A	CHD4	EPHA5	CCDC97	GPATCH8
GNAS	DLK2	CT47B1	CHRD	CHD6	ERBB4	CCKBR	GPN2
GNB5	DMRT3	CTAGE15	CIR1	CHD7	ERC2	CD34	GPRIN3
GPATCH2	DNAJB14	CTNNB1	CLCN2	CHD8	FAM117A	CD3D	GPX1
GPR55	DNMT1	CTNS	CLUH	CHML	FAM218A	CD3E	GSE1
GPX2	DOPEY1	CTSB	CNFN	CHRM2	FAT2	CD63	GTPBP8
GREM2	DSN1	CTSH	CNGB1	CHST11	FAT3	CD84	GZF1
GRM7	DTX2	CUL9	CNIH2	CHST2	FAT4	CDCA2	HAS3
GSPT2	DUOX2	CYP2D6	CNOT2	CHST3	FBXW5	CDH15	HCLS1
HES7	DYDC2	CYP46A1	CNTLN	CIRBP	FCHO1	CDH23	HCN4
HHIP	DYRK3	CYTH1	CNTN1	CLEC14A	FERD3L	CDH4	HCRTR2
HIATL2	ECI2	DALRD3	COL19A1	CLEC18B	FLG	CDH8	HDAC3
HIST1H1D	EFCAB14	DAPK2	COL28A1	CLSTN2	FLG2	CDK19	HGF
HMCN1	EHF	DCHS1	COL4A6	CMYA5	FLI1	CDK5RAP3	HGSNAT
HNRNPR	EHMT2	DCSTAMP	COL6A3	CNBD1	FNBP4	CDK9	HIST1H4J
HOXA1	ELF2	DDX18	COL7A1	CNKSR2	FOXN4	CDKN2C	HIST2H2AC
HS3ST4	ELOVL3	DHX32	COPB2	CNTLN	FREM2	CDPF1	HMCN1
HSP90AB1	ENOSF1	DHX36	CORO1B	CNTNAP2	GABRA1	CELF2	HNRNPUL2
HSPD1	ENTHD1	DMGDH	CORO7	CNTNAP3	GALNT9	CELSR3	HOPX
IDH3B	EPPK1	DMKN	COX7C	COL12A1	GDF7	CEP68	HTATSF1
IGFBPL1	ERAP1	DMPK	CP	COL22A1	GFRA1	CERKL	HUWE1
IL17B	ERAS	DMTF1	CPED1	COL24A1	GGCX	CERS5	IPO5
IQGAP1	ERC1	DMXL1	CPS1	COL5A1	GH2	CFH	IZUMO2
IQSEC3	ESR2	DNAAF2	CPSF6	COL5A2	GMEB2	CHD2	JPH1
KBTBD12	EXT1	DNAH14	CPXM1	COL6A3	GNAS	CHD5	KAT7
KCNAB3	FAM193B	DNAH5	CREB1	COL6A5	GNAT1	CHIC1	KATNB1
KCNG4	FAM220A	DNAJC30	CRELD2	COLGALT2	GOLGA3	CHSY3	KCNH1
KCNJ9	FAM63B	DNALI1	CRTC1	CP	GOLGB1	CHUK	KCNH6
KCNQ2	FAM83G	DOCK2	CSPG4	CPLX2	GPR149	CIRH1A	KCNT2
KIAA0100	FAT3	DOK4	CUL3	CPXM1	GPX6	CIT	KHDC1
KIAA0586	FBP1	DOT1L	CUTC	CPZ	GRIN2A	CLCA4	KIAA1407
KLF8	FBXL3	DPP6	CXXC4	CR1	GRK7	CLCN2	KIAA1551
KLHL10	FGD4	DST	CYP1B1	CRHBP	GRM8	CLCN5	KIF26B
KMT2C	FGF21	DTNA	CYP3A4	CS	GYPC	CLDN15	KLHL22
KNOP1	FGFBP2	DUOX1	CYTIP	CSF2RA	HGFAC	CLIP2	KRT79
KRAS	FH	DYNC1H1	DAP3	CSMD3	HHATL	CLSTN1	KRTAP5-9
KRT6B	FLI1	DYRK3	DAPP1	CSPG5	HIST1H1B	CNN2	LAMB1
LAG3	FMNL1	ECI2	DBF4B	CSTF1	HIST1H3H	CNOT10	LAMC2
LARP1B	FOCAD	ECSIT	DCAF6	CWC22	HNRNPDL	CNPY4	LAMTOR4
LARP4B	FOXG1	EFCAB5	DCAF7	DAZL	HR	CNST	LARP1
LBP	FOXL1	EIF2AK4	DCHS2	DCAF12L2	HTR1E	CNTNAP1	LGALS2
LRIT1	FOXP4	ELP2	DCUN1D3	DCAF4L2	IGDCC4	COBL	LGI1
LRRC66	FREM2	EMC9	DDIT3	DCC	IGFALS	COL19A1	LILRB5
LSM1	FZD5	EP400	DDN	DCLK2	IGSF10	COL20A1	LMX1A
LTBP2	FZD9	EPB41L4B	DDX4	DCT	INSL6	COL22A1	LRFN3
LYZL6	GAK	EPHB2	DENND4A	DDHD2	ITCH	COL4A6	LRP1B
MAP2K5	GALNT8	ERCC6	DEPDC5	DDX60	ITIH6	COL6A2	LRRC40
MAP3K1	GATAD2B	ERCC6L2	DFNA5	DENND2A	JMJD1C	COPB1	LRRC8E
MBNL1	GATS	ERCC8	DHDDS	DENND2D	KANK1	COPE	LRRIQ1
MEGF9	GCKR	ESRRA	DHX15	DENND4B	KANSL3	CORO7	LRRTM4
MFSD4	GCSAML	ETAA1	DHX38	DGKD	KCNG1	CPNE1	LTB4R
MIA3	GDF10	ETF1	DHX8	DHPS	KCNH6	CPT1C	LTBP1
MILR1	GDF5	EVPL	DIAPH1	DHX34	KCNJ8	CRAT	LTBP2
MLLT10	GFM2	EXOC4	DIDO1	DLEC1	KCNQ3	CRIPAK	LUZP1
MMP13	GGCX	FAM135A	DIRAS2	DMXL1	KCNS3	CRP	LYST
MORC2	GJB5	FAM13A	DLL3	DNAH17	KIAA1586	CRTC2	MADD
MOV10L1	GLP2R	FAM170A	DMXL1	DNAH2	KIF23	CTNNB1	MAGEA3
MR1	GNAL	FAM172A	DNAH10	DNAJB14	KIR2DL1	CTSW	MAPK10
MROH2B	GNS	FAM175B	DNAH9	DOCK4	KLK8	CTTNBP2	MC3R
MROH8	GOLPH3L	FAM20B	DNAI2	DOCK8	KMT2E	CUBN	MED12L
MRPS26	GPBP1L1	FAM71F2	DNM3	DPPA4	KRAS	CUL2	MEST
MTMR4	GPR89A	FAM83A	DNTTIP1	DPY19L1	KRT13	CYC1	METTL17
MUC16	GPRASP1	FAM83B	DPAGT1	DSEL	KRT25	CYLD	MGAM
MUC4	GPRIN1	FAM91A1	DPY19L1	DST	KSR1	CYP11A1	MIEF2
MUC7	GRIA2	FBF1	DRD1	DUOX1	KY	CYP27B1	MIER1
MYH14	GRK1	FBN1	DUT	EDA	L1CAM	CYP4F2	MPHOSPH8
MYPN	GRK5	FCGR3B	EBF2	EDAR	L3MBTL1	D2HGDH	MRC1
NAA50	GSAP	FCRL1	EED	EDIL3	LAMA1	DBT	MRPS27
NAV3	GSPT2	FCRL3	EFCAB6	EHD3	LAMA5	DCC	MTTP
NETO1	GTDC1	FGA	EFHB	EIF2B5	LAMC1	DCTN1	MUC16
NEURL4	GUCY1A3	FGG	EGR4	ELAVL4	LGMN	DCX	MYADM
NMBR	HCAR3	FIGNL1	EHMT1	ELMSAN1	LIN9	DDX23	MYBL2
NOX4	HCFC1R1	FKBP15	EIF2AK3	ENC1	LINGO4	DDX42	MYH1
NQO2	HCLS1	FLG	EIF4G3	EP400	LRP2	DFNA5	MYH8
NRXN2	HERC3	FMR1	ELF1	EPHA4	LRRC43	DGCR2	NAA16
NTNG2	HERC5	FOSB	ELF3	EPHA7	LRRK2	DGKB	NCOA5
NUAK2	HIF1AN	FOXJ3	ELL	EPHB1	LSM2	DHX30	NDE1
NUCKS1	HIPK2	FREM1	ELMSAN1	ERCC4	LTBP1	DHX37	NGLY1
NUDT12	HIRIP3	FRMPD1	ELOF1	ETS1	MADD	DIAPH2	NID1
NUMBL	HIST1H3B	FRYL	EMC2	EVA1A	MAGEB1	DMC1	NIPA1
NUP214	HIST3H3	FUCA2	EME1	EXOSC4	MAGEC2	DMXL1	NKAPL
NUP35	HJURP	FXYD7	EMG1	EXTL3	MAGI3	DNAH17	NKX2-1
OR11H12	HKR1	FZD9	ENDOD1	EYA2	MANSC1	DNAH8	NLRP7
OR4D5	HLA-DQA2	GAB1	ENSA	EYS	MAP3K11	DNAJC17	NPEPPS
OR51B5	HOGA1	GABRA1	EP400	FAM110B	MC3R	DNAJC22	NPTN
OR52B4	HPRT1	GABRG1	EPHA2	FAM13A	MEF2A	DNAJC5G	NR2C2AP
ORC5	HRAS	GADD45B	EPS15L1	FAM173B	MGA	DNHD1	NRXN3
ORMDL3	HRH1	GBF1	ERCC6-PGBD3	FAM179B	MNDA	DNMT3A	OLFM3
PAGE3	HTR2B	GCC2	ESD	FAM181A	MSC	DNTTIP1	OR10H1
PAK3	HTR3D	GEMIN4	EVC	FAM184A	MSH3	DOK5	OR1J1
PAK7	HTR6	GIGYF2	EVI5	FAM198B	MSH4	DPF1	OR52R1
PATE1	IBA57	GIMAP4	EXOC3L1	FAM214A	MTHFD1	DPF3	OR5B2
PCDHA2	IDI1	GJB4	EXOC8	FAM65B	MUC17	DPP8	OR6K2
PCDHB11	IFNL3	GLB1L	EXOSC10	FAM72A	MUC5B	DPY19L2	OR8B2
PCDHB15	IFT43	GLYATL1	EXPH5	FAM9B	MYC	DPYSL5	OTUD4
PCDHGA2	IL34	GOLT1A	F8	FAP	MYH3	DROSHA	P2RX6
PCDHGA9	ILF3	GOT2	FAIM3	FAT2	MYLK	DTYMK	PARP12
PCDHGC4	IMMT	GPC5	FAM105A	FAT3	MYO18A	DUSP13	PCNT
PCOLCE	INO80D	GPM6A	FAM129A	FAT4	MYOF	DUSP27	PCNX
PDE12	INPPL1	GPN3	FAM129C	FBN1	MYT1L	DUT	PEG3
PGBD5	IPO7	GPNMB	FAM182B	FBXO11	NCALD	DYNC1H1	PGR
PGLYRP3	IQCH	GPR17	FAM214B	FBXO40	NCOR2	DYSF	PHF1
PIEZO2	IRF2BP2	GPRASP1	FAM53C	FBXW10	NEK9	E4F1	PHF20L1
PIGW	IRX6	GPS1	FAM65B	FBXW12	NELL1	EDDM3B	PHRF1
PIK3CA	ISYNA1	GPX8	FAM69B	FCHSD1	NETO1	EEF1D	PIGG
PITPNC1	JAK1	GRID1	FAM83H	FCRL3	NFKB2	EFCAB1	PLA2G10
PKD2	JAKMIP1	GRIK3	FAM89A	FCRL6	NPHP1	EFNB3	PLCB2
PKLR	KAT6A	GRM4	FAM91A1	FER1L6	NPHP4	EFS	PLEKHA5
PKNOX2	KAZN	GUCY2C	FANCG	FGD1	NRXN1	EGFL8	PLP2
PLA2G1B	KCNA4	HAPLN1	FAR1	FGD5	NRXN3	EIF1AX	PLXND1
PLEKHG4	KCNA6	HCN3	FAR2	FGD6	NTNG2	EIF2B5	PNPLA3
PNMAL2	KCNG4	HDAC7	FASN	FGF11	NTRK1	EIF2S2	PPIAL4A
PNN	KCNK5	HES1	FAT1	FIBCD1	NTSR2	EIF3F	PPP1R1B
PNPLA7	KDELC1	HIST1H2BO	FBN2	FIGN	OBSCN	EMC4	PRLR
POLE2	KDM1B	HIST1H3J	FCN1	FKBP4	OR10J3	EMILIN1	PRPF6
POLR2C	KIAA0141	HNRNPA1	FCRL3	FLRT2	OR1L3	ENPEP	PSMB5
POLR2F	KIAA0895L	HNRNPH1	FCRL6	FMN2	OR2M5	ENPP2	PSTPIP2
POLR3GL	KIAA1522	HNRNPUL2	FDXR	FNBP1L	OR2T12	ENPP7	PTK2B
PPAPDC1B	KIAA1683	HOGA1	FES	FNIP2	OR4K13	EPB41L3	PTPRD
PPP1R13B	KIF22	HOOK3	FETUB	FOLH1	OR4K17	EPHB6	PTPRZ1
PPP1R17	KLF11	HOXC8	FGFBP3	FOXD4L4	OR51B5	ERBB2IP	PYCR1
PRB2	KMT2D	HPS4	FGFR3	FOXF2	OR51I2	ERBB3	QSER1
PRDX5	KRT33A	HRNR	FGFR4	FOXI1	OR5D13	ERMP1	RAB40C
PRPS1L1	KRT37	HSP90AA1	FGFRL1	FREM2	OR5M9	ERO1L	RBM10
PTCHD2	LAPTM5	HYOU1	FH	FRMD4B	OR5V1	ESYT3	RBM6
PTCHD4	LCK	IGSF10	FITM1	FRMPD2	OR6C68	ETV1	RFESD
PWP2	LCLAT1	IGSF3	FLII	FXR1	OR6C70	EXOC3L2	RFPL2
R3HDML	LDHAL6B	IGSF8	FLVCR2	GABBR2	OR8D1	EXOC3L4	RHBDL1
RAB3GAP2	LENG9	IL16	FOXD4L4	GABRB3	OR8G5	F2RL1	RLBP1
RALY	LILRB2	IL33	FOXP2	GAPVD1	OR8H3	F8	RNF139
RAPGEF3	LIPC	IL4R	FREM1	GAR1	OXSR1	FAF2	RNF165
RBMX	LMAN1L	ILDR2	FRG2B	GIGYF2	P2RY6	FAM110C	RP11-723O4.6
RDH16	LNX1	IMMT	FSIP2	GIMAP4	PAH	FAM111A	RPH3AL
RFX2	LPIN2	ING3	FSTL1	GLDC	PAK3	FAM122A	RRM1
RHBDF1	LRRC1	INTS12	FZD7	GLI3	PCDH9	FAM196A	RSPO1
RIF1	LRRC16A	INTU	GALNT14	GLRB	PCDHA12	FAM50B	RTP1
RIMBP3	LSG1	IQCE	GALNT7	GNAS	PCDHB15	FAM63B	RYR1
RMND5B	MAGEA12	IRX2	GBGT1	GOLGB1	PCDHB16	FAM64A	RYR2
RP11-407N17.3	MAOA	ITGA11	GCDH	GPR157	PCDHB6	FANCI	RYR3
RPP30	MAP1LC3A	ITGA7	GGCX	GPR174	PCDHGA8	FAT1	SALL1
RPS4X	MAPK8	ITGA9	GIGYF2	GPR27	PCDHGB4	FBN3	SCAF4
RPS5	MBOAT7	ITGB1BP2	GINS2	GPR4	PCLO	FCGBP	SCG5
RPS6KA2	MICU1	ITSN1	GJB1	GPR78	PDZRN4	FCHSD2	SCN7A
RPS6KB2	MIF4GD	IWS1	GLG1	GRB14	PELI3	FCN2	SCYL2
RPUSD4	MIPOL1	KAT7	GLTSCR1	GREB1	PER1	FEZ1	SDHA
RRM1	MKRN1	KBTBD3	GLTSCR1L	GRIP1	PI15	FGR	SEC63
RSPH1	MOCOS	KCNH1	GLUL	GTF2H1	PIGW	FKBP7	SERPINB8
RTN2	MORC4	KCNH5	GMCL1	GUCA2B	PIH1D2	FLII	SERPINE2
RYR2	MPRIP	KCNJ3	GMPR	GUCY1A3	PIK3C3	FLNC	SESN1
S100P	MRPL3	KEAP1	GNB2L1	HDC	PITPNA	FN3KRP	SLC24A5
SBSPON	MRPL39	KIAA0408	GOLPH3L	HECTD4	PKD1L1	FNDC3A	SLC25A34
SERPINA5	MRPL40	KIAA0930	GRAMD1A	HECW1	PKP4	FNIP1	SLC6A15
SERPINE1	MRPL44	KIAA2018	GRIA2	HIF1AN	PLCL1	FOLH1	SLC8A1
SGCB	MRPL50	KIF14	GRIA3	HIPK4	PLEKHM1	FOXK2	SLC8A3
SGCD	MS4A14	KIF16B	GRIN2C	HIST2H2BE	PLIN1	FOXR2	SMARCA4
SGCZ	MTPAP	KIF19	GTPBP4	HIVEP2	PLOD2	FPGT-TNNI3K	SMARCC2
SHCBP1	MUC16	KIF1C	GUCA1B	HIVEP3	PLXDC1	FRG1B	SMTNL2
SHMT2	MXRA5	KIFC1	GXYLT2	HNRNPAB	PNPLA2	FRMPD2	SNTG2
SIGLEC6	MYO3B	KIR3DL2	HAS2	HNRNPDL	POTEC	FRMPD4	SNX9
SLC11A1	N4BP2	KLHL8	HCRTR2	HOXC8	POTEH	FRY	SPATA22
SLC15A1	NBAS	KLK8	HDAC5	HPSE2	PPL	FSCB	SPATA25
SLC33A1	NBEAL1	KRBA2	HDLBP	HR	PPP1R3A	GABRE	SPATA6
SLC39A5	NCL	KRT18	HERC1	HSPBP1	PRDM4	GALNT16	SPRY4
SLC43A2	NCR2	KRT37	HIST1H2AE	HTR2A	PRDM9	GAPVD1	SQSTM1
SLC52A2	NDNF	KRT5	HIST1H2BL	HTR3B	PREX2	GATA5	SRFBP1
SLC6A19	NEB	KRT73	HIST1H3J	HTR7	PRICKLE1	GATAD2A	ST8SIA4
SLC9A9	NEK8	LAGE3	HLA-B	HUWE1	PRKAR1B	GBE1	STX8
SLITRK5	NELFB	LAMA2	HLA-DPB1	IGSF3	PRKCI	GCN1L1	SUPT5H
SMAD9	NEMF	LAMA4	HNRNPAB	IGSF9	PROM2	GDF10	SYCP1
SNAI1	NFAT5	LAMB4	HOXA2	IL12RB2	PSD4	GEMIN5	SYNE1
SNUPN	NFIB	LETMD1	HRC	IL17RC	PSG11	GIF	SYNPO
SPDL1	NINL	LGSN	HSF5	IL18BP	PTCHD2	GJA4	SYTL1
SRGN	NIPAL1	LILRB4	HTR3A	IMPG1	PTPRC	GJD3	TANC2
SRMS	NISCH	LIMA1	HYLS1	INPP5E	PTPRN	GLOD4	TANGO6
SSX7	NKX2-4	LIN54	ICK	INTS1	PTPRT	GLP2R	TAOK1
ST6GALNAC3	NMUR2	LIPE	IFIT1B	INVS	PTRF	GLYCTK	TARSL2
ST8SIA4	NOB1	LMAN1	IK	IP6K3	PXDN	GNAL	TAS2R7
ST8SIA6	NOC3L	LONRF3	IKBKAP	ITGA6	PYROXD1	GNAO1	TATDN2
STAP2	NPC1L1	LRP4	IL10RA	ITGB3	RAG2	GNAS	TBC1D20
STAU2	NPR1	LRRC19	IL1A	JMJD1C	RBKS	GOLGA8F	TBL1X
STK33	NR2C2	LRRN3	IL1R2	KAT6B	RBM47	GPM6B	TBL3
SUGP2	NR2E1	LTBP3	IMPDH1	KATNAL1	RBM6	GPR132	TBX3
SUPT16H	NTRK2	LXN	INHBB	KBTBD4	RCAN2	GPR141	TEKT5
SUV420H1	NUAK2	LZTS1	INPP4B	KCNB1	RDH16	GPR78	TM9SF4
SYF2	NUP98	MACF1	INPP5J	KCNC4	REV3L	GPRIN3	TMEM125
TANC2	OGDH	MAGEC1	INPPL1	KCNH8	RGS16	GPX8	TMEM215
TBC1D9	OLIG2	MAML2	INTS3	KCNJ6	RHOBTB2	GRIK1	TMEM59L
TBX3	OR13A1	MAN2C1	IPO4	KCNN3	RHPN2	GRIK3	TMPRSS11A
TBX4	OR3A2	MAP3K1	IQUB	KCNQ5	RIN3	GRPEL2	TMPRSS11B
THADA	OR4N2	MAP9	IREB2	KIAA0100	RNF167	GZMM	TMX3
THBS2	OSBPL5	MAPKAPK2	IRF5	KIAA0368	RNF207	HBG1	TNR
TIGD7	OXER1	MAST4	IRF7	KIAA0430	ROBO2	HCCS	TP53I11
TLDC2	PADI2	MAU2	IRX5	KIAA1109	RPH3A	HCFC1	TPR
TMEM106B	PAF1	MC3R	ITGA4	KIAA1683	RRBP1	HCN1	TRIM27
TMEM181	PAMR1	MCOLN3	ITGA8	KIF19	RSAD1	HDC	TROAP
TMOD4	PANX3	MDGA1	ITGAL	KIF20B	RXFP3	HDLBP	TROVE2
TNFRSF8	PARD6G	MED7	ITGB4	KIF9	SAMD9	HEATR1	TRPA1
TNFSF4	PATL1	MESDC2	ITGB7	KIRREL3	SART3	HEATR5A	TSSC1
TP53	PAX1	MESP1	ITIH5	KLF12	SCN1A	HEATR5B	TTC14
TPSAB1	PAX7	MET	JAG2	KLF15	SDC2	HECTD1	TTN
TRAF3IP3	PCDHA3	METTL12	KALRN	KMT2C	SEC16A	HFM1	UACA
TRIM32	PCDHB12	MKL2	KAT5	KPNA3	SEMA5B	HIP1R	UBIAD1
TRMT2B	PCDHGA9	MKS1	KAT6A	KPNA4	SEMG1	HIST1H2BF	UBR3
TTC13	PCDHGB2	MLLT4	KCNC4	KPNA6	SERPINB13	HIVEP3	UBR7
TTC27	PCGF1	MMAB	KCNH5	KRT73	SGCZ	HLA-DPB1	UGT2B4
TTLL6	PCIF1	MMRN2	KCNJ12	KRT85	SHROOM4	HMOX2	UHRF1BP1L
TUFM	PDE4D	MOCS3	KCNJ4	KRTAP19-5	SIPA1L1	HNRNPDL	UIMC1
TXNRD1	PDGFRB	MROH7	KCNQ4	KRTAP3-2	SIX3	HNRNPR	UNC93B1
UBAP1	PER1	MRPS12	KCNT1	KRTAP5-4	SLC12A5	HNRNPUL2	USH2A
ULBP2	PEX11A	MS4A3	KCTD8	LACTB	SLC22A17	HRC	USP53
URM1	PEX6	MT1X	KIAA0100	LAMA2	SLC26A1	HRH2	WDR38
USP34	PIGK	MTDH	KIAA0895	LCA5	SLC38A1	HSD17B3	WDR75
USP8	PIGR	MTMR10	KIAA0907	LCAT	SLC6A11	HSP90AA1	XCR1
VARS2	PIK3CB	MTMR3	KIAA1161	LDB1	SLC6A18	HSPG2	XPO1
VAV2	PIK3R1	MTUS1	KIAA1549	LENG8	SLC8A1	IFT52	YEATS4
VNN1	PISD	MUC16	KIAA1683	LGALS13	SLC8A2	IGDCC4	YLPM1
VWA5A	PITPNC1	MUC2	KIAA2026	LGSN	SLC9C2	IGF2	ZBED4
WDFY3	PITRM1	MYH11	KIF13B	LHFPL4	SMAD3	IGFBP7	ZFHX4
WDR83OS	PITX1	MYH15	KIF5C	LILRB5	SMAD4	IGSF1	ZFYVE26
WIZ	PLA2G4F	MYH8	KLF6	LONP2	SMARCC2	IGSF9B	ZKSCAN3
XXYLT1	PLEKHA7	MYLK	KLHL3	LRCH1	SMS	IKZF3	ZKSCAN8
ZBTB22	PLXNB3	MYO1E	KLHL31	LRP1	SMTN	IL16	ZNF10
ZFYVE9	PNMA3	NACC1	KLHL34	LRP1B	SOHLH1	IL17RC	ZNF141
ZNF268	PNPT1	NBPF11	KLK3	LRP5	SOX3	IL1RAPL2	ZNF32
ZNF317	POLA2	NCL	KMT2D	LRP8	SPAG17	IL7R	ZNF330
ZNF358	POP5	NCOA3	KPNA4	LRRC15	SPAG5	IMPDH2	ZNF331
ZNF492	POU4F1	NDRG1	KPRP	LRRC17	SSTR1	IMPG1	ZNF425
ZNF526	PPAPDC3	NDUFAF2	KRT75	LRRC7	SSX5	ING5	ZNF432
ZNF559	PPP1R13L	NDUFB6	KXD1	LRRFIP2	SUPT5H	INPP5D	ZNF473
ZNF578	PPP6R3	NELL2	LAMB2	LRRIQ3	SYDE1	IQCF2	ZNF524
ZNF614	PRCP	NF2	LAMC2	LYST	TALDO1	IQCG	ZNF536
ZNF619	PRDM15	NFATC3	LDHC	MACC1	TBC1D15	ITGA8	ZNF566
ZNF645	PRICKLE3	NHLRC2	LDLRAP1	MACF1	TBC1D3F	ITGAL	ZNF592
ZNF71	PRKG1	NISCH	LIG1	MAGEA11	TBP	ITGAM	ZNF610
ZNF804B	PROM1	NLRX1	LMO7	MAGEC1	TBXA2R	ITPR2	ZNF668
ZNF845	PRPF8	NOL11	LPPR3	MAGED2	TDRD6	ITPR3	ZSCAN5A
	PRR5	NOL7	LRBA	MAGI2	TEAD4	JAK2	ZYX
	PSMB4	NOS3	LRIG3	MAN2B1	TECTB	JPH2
	PSPH	NPC1	LRP1	MAP1A	TENM3	KAAG1
	PTCH2	NPHP3	LRP1B	MAP1B	TENM4	KALRN
	PTGER2	NPR1	LRRC16B	MAP2	TEX14	KBTBD2
	PTPN18	NRXN1	LRRC37B	MAP7D3	TEX15	KBTBD3
	RB1	NSMCE1	LRRC43	MAPK8IP1	THSD7A	KBTBD6
	RBBP7	NSUN2	LSP1	MAPK8IP3	TLCD1	KCNC3
	RBBP8NL	NT5C1B	LYSMD1	MAST2	TLE6	KCNG2
	RBL1	NT5DC3	MACC1	MATN2	TLN2	KCNMA1
	RBL2	NUCB2	MAGEL2	MATN3	TMC2	KCTD2
	RBM10	NUDT7	MAK	MCEE	TMC7	KCTD3
	RBM12B	NUTM1	MAMLD1	MED1	TMEM102	KDM6A
	RBMX	NXF5	MAN2C1	MEGF10	TMEM132B	KIAA0513
	RCE1	NXPE2	MAP3K1	MEPE	TMEM132D	KIAA0825
	REPIN1	OAS1	MAP3K12	METTL14	TMEM168	KIAA0895L
	RFX2	OCIAD1	MAP4K1	METTL16	TMEM184B	KIAA1211
	RHCE	OIT3	MAPK8IP1	MFSD4	TMEM209	KIAA1467
	RMND5B	OMD	MAST4	MIF4GD	TNC	KIAA1549L
	RNASE2	OR4K2	MCRS1	MKI67	TNFAIP1	KIAA2022
	RNASEH2C	OR5K2	MCUR1	MKLN1	TNN	KIF1A
	RNF113B	OSBPL11	ME2	MLLT4	TNXB	KIF23
	RNF167	OSBPL1A	MED12L	MLX	TPO	KIF27
	RP11-407N17.3	OSTN	MEGF8	MMP11	TRAF3IP3	KIRREL
	RPL10A	OVGP1	MEI1	MMP19	TRIML2	KLHL2
	RPS16	P2RX2	MEOX2	MMP9	TRPC1	KMT2C
	RRM2B	PAH	MEP1A	MOSPD3	TRPC4	KRT79
	RRP1	PAPD4	MESDC2	MS4A6E	TRPS1	KRTAP4-2
	RSPH10B2	PARP14	MESP2	MT1M	TTBK2	KSR2
	SALL4	PAXBP1	METAP2	MTSS1	TTI2	LAMA4
	SAMD14	PBRM1	MFAP1	MUCL1	TTN	LAMC2
	SAMD4A	PBX2	MFHAS1	MUM1L1	TUBG2	LAMP5
	SATB2	PBX3	MGAM	MYH11	UGGT2	LEPR
	SC5D	PCDH7	MGAT2	MYH2	UNC5C	LETM1
	SCAF11	PCDHA12	MIB1	MYH7B	UPP2	LGALS3BP
	SCML4	PCDHA13	MKL1	MYLK4	VAV3	LGI3
	SCN9A	PCDHA6	MLH3	MYO9A	VCAM1	LINGO1
	SERPINF1	PCDHB11	MLLT4	MYOCD	VCAN	LIPK
	SERTM1	PCDHB15	MLST8	MYOM1	VPS13C	LIPT1
	SETD8	PCDHB16	MON2	MYOM2	VPS51	LMF1
	SGK223	PCDHGB2	MORC2	MYRIP	WDSUB1	LONRF2
	SGK3	PCNXL3	MPC2	N4BP1	WNK3	LRP10
	SGTA	PCSK2	MRGPRX3	NAA25	WNT10B	LRRC28
	SH3RF3	PDCD2	MS4A12	NAALADL1	WWC3	LRRC4C
	SIK2	PDE3B	MSH5	NAALADL2	XKR4	LRRC55
	SIRPB1	PDGFRA	MTFR1	NAP1L3	XPNPEP2	LRRN4
	SKIV2L	PEBP4	MTSS1	NAV3	XPO1	LRTM2
	SLC13A5	PES1	MUC17	NBAS	ZBTB21	LSM1
	SLC22A16	PEX6	MUC2	NBEA	ZBTB33	LY9
	SLC25A22	PFDN6	MUC5AC	NCDN	ZBTB43	LYPLAL1
	SLC31A1	PFKFB3	MXRA5	NCOA2	ZFAT	M1AP
	SLC35E3	PGM2L1	MYCBP2	NCOA3	ZFHX4	MAGEE2
	SLC38A2	PHC2	MYCBPAP	NEFM	ZFYVE26	MAGI1
	SLC38A7	PHF14	MYH10	NEK10	ZIM2	MALSU1
	SLC38A8	PHF20L1	MYH3	NEURL1B	ZMAT4	MAMLD1
	SLC45A2	PHF6	MYH7	NFATC3	ZMYND8	MAN2C1
	SLC5A5	PIAS1	MYH9	NFE2L2	ZNF248	MAP1A
	SMAD1	PIK3CA	MYO15A	NFIB	ZNF292	MAP2K1
	SMR3B	PILRA	MYO18A	NID2	ZNF417	MAP2K6
	SMTN	PIWIL1	MYO5B	NKX2-6	ZNF423	MAP3K10
	SNAP47	PKD1	MYZAP	NLRP4	ZNF429	MAP3K3
	SNRNP200	PKHD1L1	NABP2	NLRX1	ZNF470	MAST1
	SNX14	PKP2	NANOS3	NMT2	ZNF513	MCTP2
	SOAT2	PLA2G4F	NAPB	NOVA1	ZNF536	MED1
	SOS1	PLAU	NAT8	NPBWR1	ZNF645	MEF2C
	SOX10	PLD3	NCKAP1L	NRAP	ZNF667	MEN1
	SOX13	PLEKHA4	NCKAP5	NRAS	ZNF790	METTL2A
	SOX17	PLEKHA5	NCOA4	NRK	ZNF841	METTL2B
	SPAG17	PLOD3	NCR2	NSMAF	ZNF860	MFAP3L
	SPAG9	PLXDC1	NDOR1	NTN4	ZNRF4	MFSD4
	SPTAN1	PMPCA	NDRG4	NTSR1	ZXDA	MGAT5B
	SRSF11	PNLIP	NEB	NUAK1	ZZEF1	MINOS1
	SRSF7	PODN	NELL2	NUMA1		MKI67
	STK32B	POLA1	NETO1	NUP107		MMEL1
	STOML1	POT1	NF2	NXF1		MPI
	SYAP1	POU2F1	NFE2L2	NYAP1		MRPL28
	SYNCRIP	PPIL4	NIPAL4	NYAP2		MRPL38
	SYNJ2	PPP1R14B	NKIRAS1	NYNRIN		MRPL41
	TAS2R60	PPP1R16B	NLRP7	OCA2		MRPS31
	TCF7L1	PPP1R9B	NOA1	OLFM1		MS4A2
	TENM1	PPP3CC	NOP58	OPCML		MSANTD2
	TEX15	PPP6R1	NOS3	OPN3		MSI1
	TFAP2C	PRDM14	NOX5	OR10G4		MTF2
	TG	PRDM16	NRK	OR2A7		MUC16
	TGFB2	PRDM4	NT5C1A	OR2L13		MUC5B
	THNSL2	PRKAG1	NUP107	OR2T33		MUSK
	TIAM2	PRKDC	NUP205	OSBPL6		MXRA5
	TIMMDC1	PRL	NUP214	OSGEPL1		MYB
	TJP2	PRPSAP1	NUP88	OTX2		MYCBP2
	TMEM198	PRR12	NXF5	OXER1		MYH7
	TMEM202	PRSS55	NYNRIN	OXGR1		MYH8
	TMTC3	PRUNE2	OAS3	P2RX7		MYLK
	TNFAIP8	PRX	OGG1	P4HB		MYO6
	TNNT1	PSEN1	OR13A1	PADI1		MYO7B
	TNRC18	PTEN	OR52J3	PAN3		MYOM1
	TOX	PTPN5	OR52R1	PAPPA2		NAALADL1
	TP53	PTPRZ1	PAK7	PARK2		NAIF1
	TRA2A	PYCR2	PAN3	PARVB		NALCN
	TRAM2	QSER1	PAPD7	PARVG		NANOS3
	TRAPPC6A	QSOX1	PARP3	PASD1		NCAPH2
	TRAPPC9	RAB3GAP2	PASD1	PCDH15		NCKAP1
	TRAT1	RABEP1	PBDC1	PCDH17		NDUFA12
	TRIM32	RAPGEF6	PCDH12	PCDHA10		NDUFA6
	TRIP12	RASGEF1C	PCDHA12	PCDHA13		NDUFA9
	TROAP	RASGRP3	PCDHA2	PCDHA3		NDUFV2
	TRPC1	RBM17	PCDHA9	PCDHB12		NEB
	TRPV5	RBPJ	PCDHB3	PCDHB5		NEK8
	TSLP	RCBTB1	PCDHGA1	PCDHB7		NFAT5
	TSSK4	RCVRN	PCNX	PCDHGA12		NGFR
	TSTD2	RDH16	PCSK4	PCDHGA2		NIPA2
	TTC19	RFPL1	PDE6B	PCDHGA3		NIPBL
	TTC37	RGMA	PDXDC1	PCDHGA4		NKG7
	TTLL11	RGS22	PDZD2	PCDHGA7		NKTR
	TTN	RGS3	PEG3	PCDHGC5		NLRP6
	TUBD1	RHOB	PELO	PCED1B		NOMO3
	UBR3	RICTOR	PEX12	PCLO		NOTCH4
	UBR7	RIF1	PEX2	PCNT		NOX5
	UGT1A3	RIMKLA	PGAM5	PCYT1A		NPAP1
	UGT1A7	RIPK3	PGK2	PCYT1B		NPFFR2
	UGT2B11	RNASEL	PGLYRP2	PDCD11		NPNT
	UNC119	RNF135	PHF20L1	PDE10A		NRAS
	UNC45B	RNF144A	PHLDA1	PDE6B		NRXN3
	UPF3A	RNF4	PHTF2	PDP1		NTNG2
	UQCR10	RNMT	PHYKPL	PDSS2		NUP133
	USP10	RP11-407N17.3	PIEZO2	PEG10		NWD1
	UTP11L	RP11-793H13.10	PIF1	PHF14		NYNRIN
	VASN	RPF1	PIK3C2G	PHF3		ODF3L1
	VPS13D	RPL3	PITPNM1	PHTF2		OFD1
	VSIG8	RPS18	PLAU	PI4KA		OGDHL
	WDR49	RPS6KC1	PLB1	PIK3CA		OPLAH
	WDTC1	RSF1	PLCB2	PIK3R1		OR13F1
	WNK1	RTN2	PLCD4	PIKFYVE		OR1L8
	XKR8	RXRG	PLD3	PIWIL1		OR1N1
	XRCC2	RYR3	PLEKHA4	PKHD1L1		OR1N2
	XRCC4	S1PR4	PLEKHG2	PKNOX2		OR4M1
	XRN1	SAMD9L	PLIN3	PLA2G6		OR51G1
	ZBTB7A	SCN10A	PLOD3	PLB1		OSBPL7
	ZCCHC2	SCP2	PLXNA4	PLD5		PALM2-AKAP2
	ZCCHC6	SCPEP1	PLXNB1	PLEKHA4		PANX2
	ZDHHC8	SCUBE2	PLXNB2	PLG		PARPBP
	ZFAND2B	SDK1	POLN	PLIN4		PCDHA1
	ZMPSTE24	SEC23A	POLR2B	PLS3		PCDHA10
	ZNF354A	SELL	POLR2L	PLXNC1		PCDHB1
	ZNF41	SEMA3A	POTEC	PMEL		PCDHB11
	ZNF417	SEMA3E	POTEF	PNLDC1		PCDHGB4
	ZNF582	SERPINA3	PPAP2A	POLA1		PCSK1
	ZNF594	SERTAD4	PPARG	POLQ		PCSK9
	ZNF623	SETD2	PPAT	POU3F4		PDCD1LG2
	ZNF69	SH2D1B	PPM1D	PPEF1		PDE5A
	ZNF709	SKA3	PPP1R15A	PPP1CB		PDHA1
	ZNF749	SLC12A9	PPP1R36	PPP1R12B		PDHA2
	ZNF816	SLC16A9	PPP1R9A	PPP1R15A		PDIA5
	ZNF860	SLC22A7	PPP2R3C	PPP2R5C		PDK3
	ZSCAN2	SLC2A8	PPP4C	PRDX6		PDS5B
		SLC38A10	PPP4R2	PRKCB		PDXDC1
		SLC39A10	PPP4R4	PRKG2		PGBD2
		SLC39A6	PRC1	PROCA1		PHEX
		SLC44A3	PRDM10	PRPF31		PHF8
		SLC46A1	PRDM2	PRRT1		PHKA1
		SLC47A1	PRDX5	PSD3		PI4K2B
		SLC6A13	PRICKLE2	PSG11		PIK3CD
		SLC6A3	PRIM2	PSMA1		PIK3R1
		SLC7A2	PRMT1	PTCD3		PIK3R6
		SLIT1	PROX1	PTCHD1		PITX2
		SLITRK5	PRPSAP1	PTCHD2		PLA1A
		SNRPA1	PRSS21	PTHLH		PLAC8
		SNTG1	PRX	PTPRA		PLCE1
		SOX5	PSD2	PTPRD		PLCL1
		SPATA33	PSMA1	PTPRM		PLEC
		SPECC1	PTCD3	PTPRQ		PLXNB1
		SPEG	PTCHD4	PTPRZ1		PLXNB2
		SPINK5	PTPN21	PUM1		PML
		SPRY3	PTPRA	PWP1		PNCK
		SPRYD4	PTPRC	PXDN		PNLDC1
		SPTBN5	PTPRD	PYHIN1		POFUT2
		SRSF11	PYROXD2	RAB40AL		POGZ
		ST7L	QRICH2	RAB41		POU2F3
		STAG2	RAB11FIP5	RABGGTA		POU4F3
		STAM	RAB26	RAD17		PPARA
		STK11	RAB42	RAD51AP2		PPARGC1A
		STRN3	RAB8B	RAG1		PPP2R1A
		STRN4	RAD54L2	RAPGEF6		PPP3R2
		SUCLG1	RAE1	RASGRF2		PPP6R3
		SUPT7L	RAF1	RASSF2		PPT2
		SUV39H2	RANBP10	RB1CC1		PRAMEF17
		SUV420H1	RANBP2	RBM44		PRKAR2A
		SYTL2	RASAL3	REG3A		PRPF38B
		TAF1C	RBBP4	RHOT1		PRPF8
		TARBP1	RBFOX2	RIMS1		PRRG1
		TAS2R60	RBL2	RIN2		PRSS57
		TBC1D10A	RBM11	RNASEH2B		PSME2
		TBC1D10B	RBM5	RNF113A		PTEN
		TBC1D12	RELN	RNF122		PTPRA
		TBC1D9B	RHCG	RNF128		PTPRB
		TBXAS1	RHPN2	RNF130		PTPRD
		TCF12	RLN1	RNF148		PTPRJ
		TCP11L1	RMND5A	RNF149		PTPRN
		TDRD3	RNF38	RNF213		PTPRT
		TENM1	RNLS	RNF25		PTPRZ1
		TERT	RNMT	ROBO2		PUM2
		TET2	RPL13	ROBO3		PURA
		TFDP3	RPL19	ROS1		PYCARD
		TG	RPL3	RP11-644F5.10		QPRT
		THBS1	RPRD1A	RP11-812E19.9		RAB27A
		THNSL1	RPTN	RPL27		RAB39B
		TICAM1	RTL1	RPL27A		RAB3GAP1
		TIMM17B	RUFY3	RREB1		RABEP2
		TMEM104	RYR3	RSPH10B2		RABL6
		TMEM234	SACS	RTL1		RAD54L2
		TMEM86A	SALL1	RYR2		RALB
		TNFRSF9	SAMD5	SALL3		RASAL1
		TNFSF4	SAT2	SAMD9		RASAL2
		TNFSF9	SCARF1	SCAF8		RASGRF2
		TNIP2	SCN11A	SCAPER		RASGRP1
		TOMM40	SCNN1A	SCN8A		RB1
		TOR2A	SCTR	SEC24B		RBBP4
		TPGS2	SDE2	SEL1L3		RBBP8NL
		TPR	SEL1L3	SEMA3D		RBM10
		TRA2B	SEPP1	SETD2		RBM15
		TRAPPC10	SERP1	SETX		RBM15B
		TRIM5	SERPINA5	SF3B2		RC3H2
		TRIM55	SESTD1	SFTPA2		RECK
		TRIP11	SETD2	SGCB		RECQL4
		TRPM1	SF3B2	SIGLEC10		RFK
		TRPM7	SF3B3	SLAIN1		RFPL2
		TRPV1	SFRP5	SLC16A6		RFWD3
		TRRAP	SH2B2	SLC1A2		RGPD4
		TRUB2	SHCBP1L	SLC1A6		RIOK1
		TSHZ3	SHE	SLC1A7		RNASE1
		TSPAN31	SHMT1	SLC22A11		RNF139
		TTC21A	SHMT2	SLC22A23		RNF146
		TTC7B	SIX4	SLC25A26		RNF170
		TTN	SLC12A7	SLC25A33		RP1
		TUBB4A	SLC13A2	SLC28A3		RPAP3
		TUBGCP6	SLC26A3	SLC39A13		RPL22L1
		TUSC5	SLC26A6	SLC44A4		RPL36AL
		TXNDC12	SLC28A1	SLC44A5		RPL37A
		TXNIP	SLC2A2	SLC5A8		RPS6KB2
		UBE2D1	SLC41A3	SLC6A3		RPUSD4
		UBN2	SLC45A2	SLC7A14		RRP12
		UBOX5	SLC48A1	SLC7A3		RSRC2
		UBXN2A	SLC4A5	SLC9A4		RTBDN
		UGT2A3	SLC6A14	SLCO1B1		RUNDC1
		UNC13D	SLC7A2	SLFN12		RYR2
		UNC50	SLC8A2	SLITRK1		S1PR5
		UNC5CL	SLCO3A1	SMAD2		SAMD15
		UPF2	SLIT2	SMAD4		SAMD9L
		VHL	SMAD4	SMC1B		SCAND1
		VPS13B	SMAD7	SMC6		SEC24B
		VSIG10	SMARCA4	SNAP25		SENP2
		VWF	SMARCAD1	SNAPC3		SH2D6
		WBSCR17	SMARCB1	SNX2		SH3PXD2A
		WDFY4	SMC1A	SOHLH2		SHROOM2
		WDR13	SMC2	SORCS1		SIRPG
		WNK1	SMG8	SOX10		SIRT4
		WRAP73	SMU1	SOX13		SKAP2
		XPO1	SNAPC4	SOX9		SLAMF8
		XPO5	SND1	SPAG16		SLC12A9
		XPO7	SORCS1	SPAG9		SLC1A7
		YEATS4	SOWAHC	SPATA5		SLC22A3
		ZBBX	SOX4	SPATA6		SLC25A45
		ZBTB38	SP6	SPATS2L		SLC27A3
		ZBTB40	SPAG5	SPEG		SLC29A1
		ZC3H11A	SPAG9	SSTR4		SLC2A14
		ZCCHC14	SPATA20	STAB2		SLC35B1
		ZDBF2	SPATA5	STAG3		SLC35D2
		ZFPM2	SPHKAP	STAT1		SLC39A4
		ZFX	SPINK1	STAT2		SLC46A1
		ZFYVE16	SPINK4	SYK		SLC5A10
		ZHX1	SPOCK1	SYN3		SLC6A1
		ZNF100	SRGAP1	SYNE1		SLC9B2
		ZNF112	SRR	SYNE2		SLCO6A1
		ZNF141	SRRM2	SYT10		SMG1
		ZNF160	SSFA2	SYT6		SMG9
		ZNF185	SSX1	TACC2		SNAI2
		ZNF223	ST5	TANC2		SNRNP40
		ZNF24	ST7L	TANGO6		SNX22
		ZNF280C	STAG2	TBC1D4		SNX7
		ZNF320	STAG3	TBC1D8B		SOS2
		ZNF385B	STAM	TBX3		SOX2
		ZNF415	STAT5A	TCF7L2		SP4
		ZNF438	STX18	TDGF1		SPATA25
		ZNF646	STXBP2	TEFM		SPATA8
		ZNF70	STXBP3	TENM2		SPATS2
		ZNF701	SUCO	TENM4		SPESP1
		ZNF841	SUSD1	TEX11		SPNS1
		ZNF91	SUZ12	TEX14		SPTBN1
		ZNF98	SYCP2	TEX15		SPTBN2
		ZNFX1	SYN1	TG		SRCAP
		ZSCAN16	SYNE2	TGM5		SRP68
			SYT4	THOC3		SRPK2
			SYT5	TIAM2		SRPR
			SYVN1	TINAGL1		SRR
			TAB1	TLN1		SRRM1
			TAF1B	TLR5		SRRT
			TAF9	TLR9		ST6GALNAC6
			TANGO2	TMEFF2		STAT2
			TAOK3	TMEM151A		STAT5A
			TAS2R50	TMEM181		STATH
			TBC1D31	TMEM199		STC2
			TBC1D7	TMEM43		STX4
			TBCC	TMEM8A		STXBP5L
			TBCD	TMPRSS11A		SYCE1
			TBX4	TMPRSS2		SYCP2L
			TCEANC	TMPRSS5		SZT2
			TCL1B	TMPRSS6		TACC2
			TDRD5	TNC		TACR3
			TECRL	TNFAIP3		TAF2
			TENM4	TNR		TATDN3
			TEP1	TNS3		TBC1D12
			TERF2	TP53		TBL3
			TEX14	TP53TG5		TBXA2R
			TEX15	TPO		TCEAL5
			TEX9	TRAF3IP1		TCHP
			TFCP2L1	TRAPPC11		TCP11L1
			TGFB1I1	TRAPPC9		TEAD1
			TGFBR1	TRNAU1AP		TECR
			THAP4	TRPM3		TENM2
			THSD7B	TRPM4		TERT
			TIAM2	TRPM5		TET1
			TIFAB	TRPM6		TF
			TIMM8B	TRPS1		TG
			TLE3	TSHZ2		TGM4
			TLE6	TTF1		THBS3
			TLL2	TTL		THSD7B
			TMEM107	TTN		TLDC1
			TMEM145	TUB		TM2D3
			TMEM184C	TUBGCP2		TMEM132A
			TMEM201	TUBGCP5		TMEM143
			TMEM62	TWISTNB		TMEM225
			TMEM67	UBAP2L		TMEM255B
			TMTC3	UBC		TMEM38A
			TNIP2	UBE2A		TMEM67
			TNKS1BP1	UBE3C		TMPRSS5
			TNNI3K	UBE4B		TNFRSF1A
			TNP1	UBQLN1		TNNT1
			TNPO1	UGT1A1		TNR
			TNRC18	UGT3A1		TNRC6B
			TNRC6A	UNC5B		TOR1A
			TOP1MT	UNC5D		TP53
			TRAPPC12	USH2A		TP73
			TRHDE	USP46		TPPP3
			TRIM2	UTP6		TRHDE
			TRIP13	UTRN		TRIB3
			TRPS1	VAPB		TRIML1
			TRPV1	VAX1		TRIP11
			TRPV2	VCAM1		TRMT1
			TSFM	VNN3		TRMT6
			TSGA10	VPS33B		TRPM4
			TSPAN2	VPS37C		TRPM7
			TTC21A	VTN		TRPS1
			TTC37	VWF		TRPV5
			TTC6	WDFY4		TSR1
			TTC7A	WDR19		TTC21B
			TTLL3	WDR25		TTC3
			TUT1	WDR64		TTN
			TXNRD1	WDSUB1		TUBA3D
			TXNRD2	WIPF1		TUBB4A
			UBA3	WWC2		TWISTNB
			UBC	YIPF5		TXNDC2
			UBE3A	ZBBX		UBE2O
			UBE4A	ZBED4		UBP1
			UGGT1	ZBTB42		UBR1
			UGT1A1	ZBTB43		UBR4
			UMODL1	ZBTB8A		UBXN2B
			USF1	ZC3H12A		USP9X
			USP15	ZC3HAV1		UTP14C
			USP3	ZDBF2		VAMP3
			USP45	ZDHHC17		VCAN
			VARS2	ZFAT		VNN2
			VPRBP	ZFHX4		VWA2
			VPS13C	ZFP36L2		VWA9
			VWA9	ZFYVE16		WDFY3
			VWCE	ZHX1		WDR11
			WDR37	ZIC1		WDR66
			WIZ	ZNF138		WDR75
			WRN	ZNF16		WFDC3
			XPO1	ZNF280A		WFS1
			XPOT	ZNF280C		WHSC1L1
			YES1	ZNF292		WIPF1
			ZBTB11	ZNF331		WT1
			ZBTB21	ZNF337		WWC1
			ZBTB33	ZNF345		XPNPEP1
			ZBTB46	ZNF347		XRCC3
			ZBTB8OS	ZNF385B		YEATS4
			ZCCHC17	ZNF391		YPEL3
			ZCCHC2	ZNF395		ZBTB39
			ZDBF2	ZNF488		ZCWPW1
			ZDHHC6	ZNF493		ZFP42
			ZDHHC8	ZNF518B		ZFX
			ZEB1	ZNF528		ZMIZ1
			ZFYVE26	ZNF568		ZMYM4
			ZNF107	ZNF582		ZNF117
			ZNF248	ZNF600		ZNF185
			ZNF253	ZNF607		ZNF207
			ZNF273	ZNF628		ZNF235
			ZNF280D	ZNF671		ZNF251
			ZNF45	ZNF677		ZNF300
			ZNF502	ZNF679		ZNF337
			ZNF503	ZNF7		ZNF341
			ZNF514	ZNF700		ZNF345
			ZNF546	ZNF730		ZNF397
			ZNF556	ZNF780B		ZNF426
			ZNF577	ZNF804A		ZNF563
			ZNF578	ZNF829		ZNF592
			ZNF584	ZNF843		ZNF600
			ZNF585B	ZNF85		ZNF624
			ZNF676	ZNF862		ZNF644
			ZNF684	ZSCAN18		ZNF652
			ZNF709	ZSWIM2		ZNF655
			ZNF770			ZNF660
			ZNF775			ZNF669
			ZPLD1			ZNF724P
			ZYX			ZNF791
						ZNF860
						ZZZ3
